# Supplementary material for: AI as a Helper: Leveraging Generative AI Tools Across Common Parts of the Creative Process
Source: J Intell. 2025 May 20;13(5):57. doi: 10.3390/jintelligence13050057 (PMC12112575; doi:10.3390/jintelligence13050057)
Supplement: Supplementary file 1 [file jintelligence-13-00057-s001.zip]

Archive with 3 entries (3 files):
- Supplementary material S1 All GenAI tools.pdf
- Supplementary material S2 Top 3 popular for each step.pdf
- Supplementary material S3 Combining Case of GenAIs.pdf
